# Supplementary material for: Association of Hyperkalemia and Hypokalemia with Patient Characteristics and Clinical Outcomes in Japanese Hemodialysis (HD) Patients
Source: J Clin Med. 2023 Mar 8;12(6):2115. doi: 10.3390/jcm12062115 (PMC10058536; doi:10.3390/jcm12062115)
Supplement: Supplementary file 1 [file jcm-12-02115-s001.zip]

Archive with 1 entries (1 files):
- jcm-2205328-supplementary.pdf
